# Supplementary material for: The differential effects of sarcopenia and cachexia on overall survival for pancreatic ductal adenocarcinoma patients following pancreatectomy: A retrospective study based on a large population
Source: Cancer Med. 2023 Mar 20;12(9):10438–48. doi: 10.1002/cam4.5779 (PMC10225236; doi:10.1002/cam4.5779)
Supplement: Supplementary file 1 — Figure S1. [file CAM4-12-10438-s001.zip]

Archive with 2 entries (2 files):
- CAM4_5779_Supplementary figure 1A.tif
- CAM4_5779_Supplementary figure 1B.tif
